# Supplementary material for: Liquid biopsy as an option for predictive testing and prognosis in patients with lung cancer
Source: Mol Med. 2021 Jul 3;27:68. doi: 10.1186/s10020-021-00331-1 (PMC8254966; doi:10.1186/s10020-021-00331-1)
Supplement: Supplementary file 2 — Additional file 2. Full VCF data. [file 10020_2021_331_MOESM2_ESM.zip]

Archive with 159 entries (159 files):
- 11_VCF_FFPE_AmpliSeq.vcf
- 12_VCF_FFPE_AmpliSeq.vcf
- 13_VCF_FFPE_AmpliSeq.vcf
- 14_VCF_FFPE_AmpliSeq.vcf
- 17_VCF_FFPE_AmpliSeq.vcf
- 18_VCF_FFPE_AmpliSeq.vcf
- 20_VCF_FFPE_AmpliSeq.vcf
- 21_VCF_FFPE_AmpliSeq.vcf
- 22_VCF_FFPE_AmpliSeq.vcf
- 23_VCF_FFPE_AmpliSeq.vcf
- 24_VCF_FFPE_AmpliSeq.vcf
- 25_VCF_FFPE_AmpliSeq.vcf
- 26_VCF_FFPE_AmpliSeq.vcf
- 27_VCF_FFPE_AmpliSeq.vcf
- 28_VCF_FFPE_AmpliSeq.vcf
- 29_VCF_FFPE_AmpliSeq.vcf
- 31_VCF_FFPE_AmpliSeq.vcf
- 32_VCF_FFPE_AmpliSeq.vcf
- 33_VCF_FFPE_AmpliSeq.vcf
- 34_VCF_FFPE_AmpliSeq.vcf
- 35_VCF_FFPE_AmpliSeq.vcf
- 36_VCF_FFPE_AmpliSeq.vcf
- 38_VCF_FFPE_AmpliSeq.vcf
- 39_VCF_FFPE_AmpliSeq.vcf
- 4_VCF_FFPE_AmpliSeq.vcf
- 40_VCF_FFPE_AmpliSeq.vcf
- 41_VCF_FFPE_AmpliSeq.vcf
- 42_VCF_FFPE_AmpliSeq.vcf
- 43_VCF_FFPE_AmpliSeq.vcf
- 51_VCF_FFPE_AmpliSeq.vcf
- 52_VCF_FFPE_AmpliSeq.vcf
- 53_VCF_FFPE_AmpliSeq.vcf
- 54_VCF_FFPE_AmpliSeq.vcf
- 55_VCF_FFPE_AmpliSeq.vcf
- 56_VCF_FFPE_AmpliSeq.vcf
- 57_VCF_FFPE_AmpliSeq.vcf
- 58_VCF_FFPE_AmpliSeq.vcf
- 59_VCF_FFPE_AmpliSeq.vcf
- 6_VCF_FFPE_AmpliSeq.vcf
- 60_VCF_FFPE_AmpliSeq.vcf
- 61_VCF_FFPE_AmpliSeq.vcf
- 62_VCF_FFPE_AmpliSeq.vcf
- 63_VCF_FFPE_AmpliSeq.vcf
- 64_VCF_FFPE_AmpliSeq.vcf
- 65_VCF_FFPE_AmpliSeq.vcf
- 66_VCF_FFPE_AmpliSeq.vcf
- 67_VCF_FFPE_AmpliSeq.vcf
- 68_VCF_FFPE_AmpliSeq.vcf
- 69_VCF_FFPE_AmpliSeq.vcf
- 7_VCF_FFPE_AmpliSeq.vcf
- 70_VCF_FFPE_AmpliSeq.vcf
- 71_VCF_FFPE_AmpliSeq.vcf
- 72_VCF_FFPE_AmpliSeq.vcf
- 73_VCF_FFPE_AmpliSeq.vcf
- 74_VCF_FFPE_AmpliSeq.vcf
- 75_VCF_FFPE_AmpliSeq.vcf
- 8_VCF_FFPE_AmpliSeq.vcf
- 9_VCF_FFPE_AmpliSeq.vcf
- fusion-35_cfDNA_AVENIO.bed
- fusion-70_cfDNA_AVENIO.bed
- indel-Unfiltered-25_cfDNA_AVENIO.vcf
- indel-Unfiltered-55_cfDNA_AVENIO.vcf
- indel-Unfiltered-7_cfDNA_AVENIO.vcf
- indel-Unfiltered-9_cfDNA_AVENIO.vcf
- snv-Unfiltered-1_cfDNA_AVENIO.vcf
- snv-Unfiltered-10_cfDNA_AVENIO.vcf
- snv-Unfiltered-11_cfDNA_AVENIO.vcf
- snv-Unfiltered-12_cfDNA_AVENIO.vcf
- snv-Unfiltered-13_cfDNA_AVENIO.vcf
- snv-Unfiltered-14_cfDNA_AVENIO.vcf
- snv-Unfiltered-15_cfDNA_AVENIO.vcf
- snv-Unfiltered-16_cfDNA_AVENIO.vcf
- snv-Unfiltered-17_cfDNA_AVENIO.vcf
- snv-Unfiltered-18_cfDNA_AVENIO.vcf
- snv-Unfiltered-18_FFPE_AVENIO.vcf
- snv-Unfiltered-19_cfDNA_AVENIO.vcf
- snv-Unfiltered-2_cfDNA_AVENIO.vcf
- snv-Unfiltered-20_cfDNA_AVENIO.vcf
- snv-Unfiltered-21_cfDNA_AVENIO.vcf
- snv-Unfiltered-21_FFPE_AVENIO.vcf
- snv-Unfiltered-22_cfDNA_AVENIO.vcf
- snv-Unfiltered-23_cfDNA_AVENIO.vcf
- snv-Unfiltered-24_cfDNA_AVENIO.vcf
- snv-Unfiltered-24_FFPE_AVENIO.vcf
- snv-Unfiltered-25_cfDNA_AVENIO.vcf
- snv-Unfiltered-26_cfDNA_AVENIO.vcf
- snv-Unfiltered-27_cfDNA_AVENIO.vcf
- snv-Unfiltered-28_cfDNA_AVENIO.vcf
- snv-Unfiltered-28_FFPE_AVENIO.vcf
- snv-Unfiltered-29_cfDNA_AVENIO.vcf
- snv-Unfiltered-3_cfDNA_AVENIO.vcf
- snv-Unfiltered-30_cfDNA_AVENIO.vcf
- snv-Unfiltered-31_cfDNA_AVENIO.vcf
- snv-Unfiltered-32_cfDNA_AVENIO.vcf
- snv-Unfiltered-32_FFPE_AVENIO.vcf
- snv-Unfiltered-33_cfDNA_AVENIO.vcf
- snv-Unfiltered-33_FFPE_AVENIO.vcf
- snv-Unfiltered-34_cfDNA_AVENIO.vcf
- snv-Unfiltered-34_FFPE_AVENIO.vcf
- snv-Unfiltered-35_cfDNA_AVENIO.vcf
- snv-Unfiltered-35_FFPE_AVENIO.vcf
- snv-Unfiltered-36_cfDNA_AVENIO.vcf
- snv-Unfiltered-36_FFPE_AVENIO.vcf
- snv-Unfiltered-37_cfDNA_AVENIO.vcf
- snv-Unfiltered-38_cfDNA_AVENIO.vcf
- snv-Unfiltered-38_FFPE_AVENIO.vcf
- snv-Unfiltered-39_cfDNA_AVENIO.vcf
- snv-Unfiltered-4_cfDNA_AVENIO.vcf
- snv-Unfiltered-40_cfDNA_AVENIO.vcf
- snv-Unfiltered-41_cfDNA_AVENIO.vcf
- snv-Unfiltered-41_FFPE_AVENIO.vcf
- snv-Unfiltered-42_cfDNA_AVENIO.vcf
- snv-Unfiltered-42_FFPE_AVENIO.vcf
- snv-Unfiltered-43_cfDNA_AVENIO.vcf
- snv-Unfiltered-44_cfDNA_AVENIO.vcf
- snv-Unfiltered-45_cfDNA_AVENIO.vcf
- snv-Unfiltered-46_cfDNA_AVENIO.vcf
- snv-Unfiltered-47_cfDNA_AVENIO.vcf
- snv-Unfiltered-48_cfDNA_AVENIO.vcf
- snv-Unfiltered-49_cfDNA_AVENIO.vcf
- snv-Unfiltered-5_cfDNA_AVENIO.vcf
- snv-Unfiltered-50_cfDNA_AVENIO.vcf
- snv-Unfiltered-51_cfDNA_AVENIO.vcf
- snv-Unfiltered-52_cfDNA_AVENIO.vcf
- snv-Unfiltered-53_cfDNA_AVENIO.vcf
- snv-Unfiltered-54_cfDNA_AVENIO.vcf
- snv-Unfiltered-54_FFPE_AVENIO.vcf
- snv-Unfiltered-55_cfDNA_AVENIO.vcf
- snv-Unfiltered-56_cfDNA_AVENIO.vcf
- snv-Unfiltered-57_cfDNA_AVENIO.vcf
- snv-Unfiltered-58_cfDNA_AVENIO.vcf
- snv-Unfiltered-58_FFPE_AVENIO.vcf
- snv-Unfiltered-59_cfDNA_AVENIO.vcf
- snv-Unfiltered-6_cfDNA_AVENIO.vcf
- snv-Unfiltered-6_FFPE_AVENIO.vcf
- snv-Unfiltered-60_cfDNA_AVENIO.vcf
- snv-Unfiltered-60_FFPE_AVENIO.vcf
- snv-Unfiltered-61_cfDNA_AVENIO.vcf
- snv-Unfiltered-62_cfDNA_AVENIO.vcf
- snv-Unfiltered-63_cfDNA_AVENIO.vcf
- snv-Unfiltered-64_cfDNA_AVENIO.vcf
- snv-Unfiltered-64_FFPE_AVENIO.vcf
- snv-Unfiltered-65_cfDNA_AVENIO.vcf
- snv-Unfiltered-66_cfDNA_AVENIO.vcf
- snv-Unfiltered-67_cfDNA_AVENIO.vcf
- snv-Unfiltered-68_cfDNA_AVENIO.vcf
- snv-Unfiltered-69_cfDNA_AVENIO.vcf
- snv-Unfiltered-7_cfDNA_AVENIO.vcf
- snv-Unfiltered-7_FFPE_AVENIO.vcf
- snv-Unfiltered-70_cfDNA_AVENIO.vcf
- snv-Unfiltered-71_cfDNA_AVENIO.vcf
- snv-Unfiltered-72_cfDNA_AVENIO.vcf
- snv-Unfiltered-73_cfDNA_AVENIO.vcf
- snv-Unfiltered-74_cfDNA_AVENIO.vcf
- snv-Unfiltered-75_cfDNA_AVENIO.vcf
- snv-Unfiltered-76_cfDNA_AVENIO.vcf
- snv-Unfiltered-8_cfDNA_AVENIO.vcf
- snv-Unfiltered-9_cfDNA_AVENIO.vcf
- snv-Unfiltered-9_FFPE_AVENIO.vcf
