# Supplementary material for: Liquid biopsy as an option for predictive testing and prognosis in patients with lung cancer
Source: Mol Med. 2021 Jul 3;27:68. doi: 10.1186/s10020-021-00331-1 (PMC8254966; doi:10.1186/s10020-021-00331-1)
Supplement: Supplementary file 2 — Additional file 2. Full VCF data. [file 10020_2021_331_MOESM2_ESM.zip › fusion-35_cfDNA_AVENIO.bed]

#track	name=ctDNA_fusions	type=bedPE
#chrom1	start1	end1	chrom2	start2	end2	name	strand1	strand2	bp_reads	total_depth	bp_seq
chr2	29224534	29224534	chr2	42277023	42277023	INV_ALK_EML4_chr2:29224534_chr2:42277023	+	-	215	42114	ATTATCACTCCTACATGTGAGGATGTTCTGGAAGGCAAACTCCATGGAAG
chr2	42277089	42277089	chr2	29224287	29224287	INV_EML4_ALK_chr2:42277089_chr2:29224287	-	+	153	41127	TAATAGATGCTTCTATCACCACTTAGAAAGGAGTGTAGGTATAGCAAAGG
