# Supplementary material for: Liquid biopsy as an option for predictive testing and prognosis in patients with lung cancer
Source: Mol Med. 2021 Jul 3;27:68. doi: 10.1186/s10020-021-00331-1 (PMC8254966; doi:10.1186/s10020-021-00331-1)
Supplement: Supplementary file 2 — Additional file 2. Full VCF data. [file 10020_2021_331_MOESM2_ESM.zip › fusion-70_cfDNA_AVENIO.bed]

#track	name=ctDNA_fusions	type=bedPE
#chrom1	start1	end1	chrom2	start2	end2	name	strand1	strand2	bp_reads	total_depth	bp_seq
chr2	29225051	29225051	chr2	42300424	42300424	INV_ALK_EML4_chr2:29225051_chr2:42300424	+	-	1	38664	AAATATACTCAGAAACCGATTTTCCTATCTCTCTGCCTGGAGGGTGGTGG
