# Supplementary material for: Liquid biopsy as an option for predictive testing and prognosis in patients with lung cancer
Source: Mol Med. 2021 Jul 3;27:68. doi: 10.1186/s10020-021-00331-1 (PMC8254966; doi:10.1186/s10020-021-00331-1)
Supplement: Supplementary file 2 — Additional file 2. Full VCF data. [file 10020_2021_331_MOESM2_ESM.zip › indel-Unfiltered-25_cfDNA_AVENIO.vcf]

##fileformat=VCFv4.2
##FILTER=<ID=PASS,Description="All filters passed">
##FORMAT=<ID=GT,Number=1,Type=String,Description="Genotype">
##INFO=<ID=AACID,Number=1,Type=String,Description="Amino acid change">
##INFO=<ID=AF,Number=A,Type=Float,Description="Allele Frequency, for each ALT allele, in the same order as listed">
##INFO=<ID=AF1,Number=.,Type=Float,Description="Allele Frequency, method 1">
##INFO=<ID=AF2,Number=.,Type=Float,Description="Allele Frequency, method 2">
##INFO=<ID=AF3,Number=.,Type=Float,Description="Allele Frequency, method 3">
##INFO=<ID=ALTDP,Number=1,Type=Integer,Description="Sum of alt-forward and alt-reverse bases">
##INFO=<ID=CDNA,Number=1,Type=String,Description="CDNA nucleotide change">
##INFO=<ID=DP,Number=1,Type=Integer,Description="Total read depth">
##INFO=<ID=GENE,Number=1,Type=String,Description="Ensembl gene name">
##INFO=<ID=INDEL,Number=0,Type=Flag,Description="Is call an indel">
##INFO=<ID=MMPM,Number=1,Type=Float,Description="Mutant molecules per ml (cfDNA only)">
##INFO=<ID=SCORE1,Number=1,Type=Float,Description="The number of supporting reads in the freq file">
##INFO=<ID=SID,Number=1,Type=String,Description="Sample name">
##INFO=<ID=SMAF,Number=.,Type=Float,Description="VAF's of other samples with this germline variant call">
##INFO=<ID=SMID,Number=.,Type=String,Description="Sample ID's with the same germline mutation call">
##INFO=<ID=SS,Number=0,Type=Flag,Description="Supporting reads on both strands">
##INFO=<ID=TRANSCRIPT,Number=1,Type=String,Description="Ensembl transcript name">
##INFO=<ID=WHITELIST,Number=0,Type=Flag,Description="Is call from whitelist">
##contig=<ID=chr1,length=248956422>
##contig=<ID=chr10,length=133797422>
##contig=<ID=chr11,length=135086622>
##contig=<ID=chr11_KI270721v1_random,length=100316>
##contig=<ID=chr12,length=133275309>
##contig=<ID=chr13,length=114364328>
##contig=<ID=chr14,length=107043718>
##contig=<ID=chr14_GL000009v2_random,length=201709>
##contig=<ID=chr14_GL000225v1_random,length=211173>
##contig=<ID=chr14_KI270722v1_random,length=194050>
##contig=<ID=chr14_GL000194v1_random,length=191469>
##contig=<ID=chr14_KI270723v1_random,length=38115>
##contig=<ID=chr14_KI270724v1_random,length=39555>
##contig=<ID=chr14_KI270725v1_random,length=172810>
##contig=<ID=chr14_KI270726v1_random,length=43739>
##contig=<ID=chr15,length=101991189>
##contig=<ID=chr15_KI270727v1_random,length=448248>
##contig=<ID=chr16,length=90338345>
##contig=<ID=chr16_KI270728v1_random,length=1872759>
##contig=<ID=chr17,length=83257441>
##contig=<ID=chr17_GL000205v2_random,length=185591>
##contig=<ID=chr17_KI270729v1_random,length=280839>
##contig=<ID=chr17_KI270730v1_random,length=112551>
##contig=<ID=chr18,length=80373285>
##contig=<ID=chr19,length=58617616>
##contig=<ID=chr1_KI270706v1_random,length=175055>
##contig=<ID=chr1_KI270707v1_random,length=32032>
##contig=<ID=chr1_KI270708v1_random,length=127682>
##contig=<ID=chr1_KI270709v1_random,length=66860>
##contig=<ID=chr1_KI270710v1_random,length=40176>
##contig=<ID=chr1_KI270711v1_random,length=42210>
##contig=<ID=chr1_KI270712v1_random,length=176043>
##contig=<ID=chr1_KI270713v1_random,length=40745>
##contig=<ID=chr1_KI270714v1_random,length=41717>
##contig=<ID=chr2,length=242193529>
##contig=<ID=chr20,length=64444167>
##contig=<ID=chr21,length=46709983>
##contig=<ID=chr22,length=50818468>
##contig=<ID=chr22_KI270731v1_random,length=150754>
##contig=<ID=chr22_KI270732v1_random,length=41543>
##contig=<ID=chr22_KI270733v1_random,length=179772>
##contig=<ID=chr22_KI270734v1_random,length=165050>
##contig=<ID=chr22_KI270735v1_random,length=42811>
##contig=<ID=chr22_KI270736v1_random,length=181920>
##contig=<ID=chr22_KI270737v1_random,length=103838>
##contig=<ID=chr22_KI270738v1_random,length=99375>
##contig=<ID=chr22_KI270739v1_random,length=73985>
##contig=<ID=chr2_KI270715v1_random,length=161471>
##contig=<ID=chr2_KI270716v1_random,length=153799>
##contig=<ID=chr3,length=198295559>
##contig=<ID=chr3_GL000221v1_random,length=155397>
##contig=<ID=chr4,length=190214555>
##contig=<ID=chr4_GL000008v2_random,length=209709>
##contig=<ID=chr5,length=181538259>
##contig=<ID=chr5_GL000208v1_random,length=92689>
##contig=<ID=chr6,length=170805979>
##contig=<ID=chr7,length=159345973>
##contig=<ID=chr8,length=145138636>
##contig=<ID=chr9,length=138394717>
##contig=<ID=chr9_KI270717v1_random,length=40062>
##contig=<ID=chr9_KI270718v1_random,length=38054>
##contig=<ID=chr9_KI270719v1_random,length=176845>
##contig=<ID=chr9_KI270720v1_random,length=39050>
##contig=<ID=chr1_KI270762v1_alt,length=354444>
##contig=<ID=chr1_KI270766v1_alt,length=256271>
##contig=<ID=chr1_KI270760v1_alt,length=109528>
##contig=<ID=chr1_KI270765v1_alt,length=185285>
##contig=<ID=chr1_GL383518v1_alt,length=182439>
##contig=<ID=chr1_GL383519v1_alt,length=110268>
##contig=<ID=chr1_GL383520v2_alt,length=366580>
##contig=<ID=chr1_KI270764v1_alt,length=50258>
##contig=<ID=chr1_KI270763v1_alt,length=911658>
##contig=<ID=chr1_KI270759v1_alt,length=425601>
##contig=<ID=chr1_KI270761v1_alt,length=165834>
##contig=<ID=chr2_KI270770v1_alt,length=136240>
##contig=<ID=chr2_KI270773v1_alt,length=70887>
##contig=<ID=chr2_KI270774v1_alt,length=223625>
##contig=<ID=chr2_KI270769v1_alt,length=120616>
##contig=<ID=chr2_GL383521v1_alt,length=143390>
##contig=<ID=chr2_KI270772v1_alt,length=133041>
##contig=<ID=chr2_KI270775v1_alt,length=138019>
##contig=<ID=chr2_KI270771v1_alt,length=110395>
##contig=<ID=chr2_KI270768v1_alt,length=110099>
##contig=<ID=chr2_GL582966v2_alt,length=96131>
##contig=<ID=chr2_GL383522v1_alt,length=123821>
##contig=<ID=chr2_KI270776v1_alt,length=174166>
##contig=<ID=chr2_KI270767v1_alt,length=161578>
##contig=<ID=chr3_JH636055v2_alt,length=173151>
##contig=<ID=chr3_KI270783v1_alt,length=109187>
##contig=<ID=chr3_KI270780v1_alt,length=224108>
##contig=<ID=chr3_GL383526v1_alt,length=180671>
##contig=<ID=chr3_KI270777v1_alt,length=173649>
##contig=<ID=chr3_KI270778v1_alt,length=248252>
##contig=<ID=chr3_KI270781v1_alt,length=113034>
##contig=<ID=chr3_KI270779v1_alt,length=205312>
##contig=<ID=chr3_KI270782v1_alt,length=162429>
##contig=<ID=chr3_KI270784v1_alt,length=184404>
##contig=<ID=chr4_KI270790v1_alt,length=220246>
##contig=<ID=chr4_GL383528v1_alt,length=376187>
##contig=<ID=chr4_KI270787v1_alt,length=111943>
##contig=<ID=chr4_GL000257v2_alt,length=586476>
##contig=<ID=chr4_KI270788v1_alt,length=158965>
##contig=<ID=chr4_GL383527v1_alt,length=164536>
##contig=<ID=chr4_KI270785v1_alt,length=119912>
##contig=<ID=chr4_KI270789v1_alt,length=205944>
##contig=<ID=chr4_KI270786v1_alt,length=244096>
##contig=<ID=chr5_KI270793v1_alt,length=126136>
##contig=<ID=chr5_KI270792v1_alt,length=179043>
##contig=<ID=chr5_KI270791v1_alt,length=195710>
##contig=<ID=chr5_GL383532v1_alt,length=82728>
##contig=<ID=chr5_GL949742v1_alt,length=226852>
##contig=<ID=chr5_KI270794v1_alt,length=164558>
##contig=<ID=chr5_GL339449v2_alt,length=1612928>
##contig=<ID=chr5_GL383530v1_alt,length=101241>
##contig=<ID=chr5_KI270796v1_alt,length=172708>
##contig=<ID=chr5_GL383531v1_alt,length=173459>
##contig=<ID=chr5_KI270795v1_alt,length=131892>
##contig=<ID=chr6_GL000250v2_alt,length=4672374>
##contig=<ID=chr6_KI270800v1_alt,length=175808>
##contig=<ID=chr6_KI270799v1_alt,length=152148>
##contig=<ID=chr6_GL383533v1_alt,length=124736>
##contig=<ID=chr6_KI270801v1_alt,length=870480>
##contig=<ID=chr6_KI270802v1_alt,length=75005>
##contig=<ID=chr6_KB021644v2_alt,length=185823>
##contig=<ID=chr6_KI270797v1_alt,length=197536>
##contig=<ID=chr6_KI270798v1_alt,length=271782>
##contig=<ID=chr7_KI270804v1_alt,length=157952>
##contig=<ID=chr7_KI270809v1_alt,length=209586>
##contig=<ID=chr7_KI270806v1_alt,length=158166>
##contig=<ID=chr7_GL383534v2_alt,length=119183>
##contig=<ID=chr7_KI270803v1_alt,length=1111570>
##contig=<ID=chr7_KI270808v1_alt,length=271455>
##contig=<ID=chr7_KI270807v1_alt,length=126434>
##contig=<ID=chr7_KI270805v1_alt,length=209988>
##contig=<ID=chr8_KI270818v1_alt,length=145606>
##contig=<ID=chr8_KI270812v1_alt,length=282736>
##contig=<ID=chr8_KI270811v1_alt,length=292436>
##contig=<ID=chr8_KI270821v1_alt,length=985506>
##contig=<ID=chr8_KI270813v1_alt,length=300230>
##contig=<ID=chr8_KI270822v1_alt,length=624492>
##contig=<ID=chr8_KI270814v1_alt,length=141812>
##contig=<ID=chr8_KI270810v1_alt,length=374415>
##contig=<ID=chr8_KI270819v1_alt,length=133535>
##contig=<ID=chr8_KI270820v1_alt,length=36640>
##contig=<ID=chr8_KI270817v1_alt,length=158983>
##contig=<ID=chr8_KI270816v1_alt,length=305841>
##contig=<ID=chr8_KI270815v1_alt,length=132244>
##contig=<ID=chr9_GL383539v1_alt,length=162988>
##contig=<ID=chr9_GL383540v1_alt,length=71551>
##contig=<ID=chr9_GL383541v1_alt,length=171286>
##contig=<ID=chr9_GL383542v1_alt,length=60032>
##contig=<ID=chr9_KI270823v1_alt,length=439082>
##contig=<ID=chr10_GL383545v1_alt,length=179254>
##contig=<ID=chr10_KI270824v1_alt,length=181496>
##contig=<ID=chr10_GL383546v1_alt,length=309802>
##contig=<ID=chr10_KI270825v1_alt,length=188315>
##contig=<ID=chr11_KI270832v1_alt,length=210133>
##contig=<ID=chr11_KI270830v1_alt,length=177092>
##contig=<ID=chr11_KI270831v1_alt,length=296895>
##contig=<ID=chr11_KI270829v1_alt,length=204059>
##contig=<ID=chr11_GL383547v1_alt,length=154407>
##contig=<ID=chr11_JH159136v1_alt,length=200998>
##contig=<ID=chr11_JH159137v1_alt,length=191409>
##contig=<ID=chr11_KI270827v1_alt,length=67707>
##contig=<ID=chr11_KI270826v1_alt,length=186169>
##contig=<ID=chr12_GL877875v1_alt,length=167313>
##contig=<ID=chr12_GL877876v1_alt,length=408271>
##contig=<ID=chr12_KI270837v1_alt,length=40090>
##contig=<ID=chr12_GL383549v1_alt,length=120804>
##contig=<ID=chr12_KI270835v1_alt,length=238139>
##contig=<ID=chr12_GL383550v2_alt,length=169178>
##contig=<ID=chr12_GL383552v1_alt,length=138655>
##contig=<ID=chr12_GL383553v2_alt,length=152874>
##contig=<ID=chr12_KI270834v1_alt,length=119498>
##contig=<ID=chr12_GL383551v1_alt,length=184319>
##contig=<ID=chr12_KI270833v1_alt,length=76061>
##contig=<ID=chr12_KI270836v1_alt,length=56134>
##contig=<ID=chr13_KI270840v1_alt,length=191684>
##contig=<ID=chr13_KI270839v1_alt,length=180306>
##contig=<ID=chr13_KI270843v1_alt,length=103832>
##contig=<ID=chr13_KI270841v1_alt,length=169134>
##contig=<ID=chr13_KI270838v1_alt,length=306913>
##contig=<ID=chr13_KI270842v1_alt,length=37287>
##contig=<ID=chr14_KI270844v1_alt,length=322166>
##contig=<ID=chr14_KI270847v1_alt,length=1511111>
##contig=<ID=chr14_KI270845v1_alt,length=180703>
##contig=<ID=chr14_KI270846v1_alt,length=1351393>
##contig=<ID=chr15_KI270852v1_alt,length=478999>
##contig=<ID=chr15_KI270851v1_alt,length=263054>
##contig=<ID=chr15_KI270848v1_alt,length=327382>
##contig=<ID=chr15_GL383554v1_alt,length=296527>
##contig=<ID=chr15_KI270849v1_alt,length=244917>
##contig=<ID=chr15_GL383555v2_alt,length=388773>
##contig=<ID=chr15_KI270850v1_alt,length=430880>
##contig=<ID=chr16_KI270854v1_alt,length=134193>
##contig=<ID=chr16_KI270856v1_alt,length=63982>
##contig=<ID=chr16_KI270855v1_alt,length=232857>
##contig=<ID=chr16_KI270853v1_alt,length=2659700>
##contig=<ID=chr16_GL383556v1_alt,length=192462>
##contig=<ID=chr16_GL383557v1_alt,length=89672>
##contig=<ID=chr17_GL383563v3_alt,length=375691>
##contig=<ID=chr17_KI270862v1_alt,length=391357>
##contig=<ID=chr17_KI270861v1_alt,length=196688>
##contig=<ID=chr17_KI270857v1_alt,length=2877074>
##contig=<ID=chr17_JH159146v1_alt,length=278131>
##contig=<ID=chr17_JH159147v1_alt,length=70345>
##contig=<ID=chr17_GL383564v2_alt,length=133151>
##contig=<ID=chr17_GL000258v2_alt,length=1821992>
##contig=<ID=chr17_GL383565v1_alt,length=223995>
##contig=<ID=chr17_KI270858v1_alt,length=235827>
##contig=<ID=chr17_KI270859v1_alt,length=108763>
##contig=<ID=chr17_GL383566v1_alt,length=90219>
##contig=<ID=chr17_KI270860v1_alt,length=178921>
##contig=<ID=chr18_KI270864v1_alt,length=111737>
##contig=<ID=chr18_GL383567v1_alt,length=289831>
##contig=<ID=chr18_GL383570v1_alt,length=164789>
##contig=<ID=chr18_GL383571v1_alt,length=198278>
##contig=<ID=chr18_GL383568v1_alt,length=104552>
##contig=<ID=chr18_GL383569v1_alt,length=167950>
##contig=<ID=chr18_GL383572v1_alt,length=159547>
##contig=<ID=chr18_KI270863v1_alt,length=167999>
##contig=<ID=chr19_KI270868v1_alt,length=61734>
##contig=<ID=chr19_KI270865v1_alt,length=52969>
##contig=<ID=chr19_GL383573v1_alt,length=385657>
##contig=<ID=chr19_GL383575v2_alt,length=170222>
##contig=<ID=chr19_GL383576v1_alt,length=188024>
##contig=<ID=chr19_GL383574v1_alt,length=155864>
##contig=<ID=chr19_KI270866v1_alt,length=43156>
##contig=<ID=chr19_KI270867v1_alt,length=233762>
##contig=<ID=chr19_GL949746v1_alt,length=987716>
##contig=<ID=chr20_GL383577v2_alt,length=128386>
##contig=<ID=chr20_KI270869v1_alt,length=118774>
##contig=<ID=chr20_KI270871v1_alt,length=58661>
##contig=<ID=chr20_KI270870v1_alt,length=183433>
##contig=<ID=chr21_GL383578v2_alt,length=63917>
##contig=<ID=chr21_KI270874v1_alt,length=166743>
##contig=<ID=chr21_KI270873v1_alt,length=143900>
##contig=<ID=chr21_GL383579v2_alt,length=201197>
##contig=<ID=chr21_GL383580v2_alt,length=74653>
##contig=<ID=chr21_GL383581v2_alt,length=116689>
##contig=<ID=chr21_KI270872v1_alt,length=82692>
##contig=<ID=chr22_KI270875v1_alt,length=259914>
##contig=<ID=chr22_KI270878v1_alt,length=186262>
##contig=<ID=chr22_KI270879v1_alt,length=304135>
##contig=<ID=chr22_KI270876v1_alt,length=263666>
##contig=<ID=chr22_KI270877v1_alt,length=101331>
##contig=<ID=chr22_GL383583v2_alt,length=96924>
##contig=<ID=chr22_GL383582v2_alt,length=162811>
##contig=<ID=chrX_KI270880v1_alt,length=284869>
##contig=<ID=chrX_KI270881v1_alt,length=144206>
##contig=<ID=chr19_KI270882v1_alt,length=248807>
##contig=<ID=chr19_KI270883v1_alt,length=170399>
##contig=<ID=chr19_KI270884v1_alt,length=157053>
##contig=<ID=chr19_KI270885v1_alt,length=171027>
##contig=<ID=chr19_KI270886v1_alt,length=204239>
##contig=<ID=chr19_KI270887v1_alt,length=209512>
##contig=<ID=chr19_KI270888v1_alt,length=155532>
##contig=<ID=chr19_KI270889v1_alt,length=170698>
##contig=<ID=chr19_KI270890v1_alt,length=184499>
##contig=<ID=chr19_KI270891v1_alt,length=170680>
##contig=<ID=chr1_KI270892v1_alt,length=162212>
##contig=<ID=chr2_KI270894v1_alt,length=214158>
##contig=<ID=chr2_KI270893v1_alt,length=161218>
##contig=<ID=chr3_KI270895v1_alt,length=162896>
##contig=<ID=chr4_KI270896v1_alt,length=378547>
##contig=<ID=chr5_KI270897v1_alt,length=1144418>
##contig=<ID=chr5_KI270898v1_alt,length=130957>
##contig=<ID=chr6_GL000251v2_alt,length=4795265>
##contig=<ID=chr7_KI270899v1_alt,length=190869>
##contig=<ID=chr8_KI270901v1_alt,length=136959>
##contig=<ID=chr8_KI270900v1_alt,length=318687>
##contig=<ID=chr11_KI270902v1_alt,length=106711>
##contig=<ID=chr11_KI270903v1_alt,length=214625>
##contig=<ID=chr12_KI270904v1_alt,length=572349>
##contig=<ID=chr15_KI270906v1_alt,length=196384>
##contig=<ID=chr15_KI270905v1_alt,length=5161414>
##contig=<ID=chr17_KI270907v1_alt,length=137721>
##contig=<ID=chr17_KI270910v1_alt,length=157099>
##contig=<ID=chr17_KI270909v1_alt,length=325800>
##contig=<ID=chr17_JH159148v1_alt,length=88070>
##contig=<ID=chr17_KI270908v1_alt,length=1423190>
##contig=<ID=chr18_KI270912v1_alt,length=174061>
##contig=<ID=chr18_KI270911v1_alt,length=157710>
##contig=<ID=chr19_GL949747v2_alt,length=729520>
##contig=<ID=chr22_KB663609v1_alt,length=74013>
##contig=<ID=chrX_KI270913v1_alt,length=274009>
##contig=<ID=chr19_KI270914v1_alt,length=205194>
##contig=<ID=chr19_KI270915v1_alt,length=170665>
##contig=<ID=chr19_KI270916v1_alt,length=184516>
##contig=<ID=chr19_KI270917v1_alt,length=190932>
##contig=<ID=chr19_KI270918v1_alt,length=123111>
##contig=<ID=chr19_KI270919v1_alt,length=170701>
##contig=<ID=chr19_KI270920v1_alt,length=198005>
##contig=<ID=chr19_KI270921v1_alt,length=282224>
##contig=<ID=chr19_KI270922v1_alt,length=187935>
##contig=<ID=chr19_KI270923v1_alt,length=189352>
##contig=<ID=chr3_KI270924v1_alt,length=166540>
##contig=<ID=chr4_KI270925v1_alt,length=555799>
##contig=<ID=chr6_GL000252v2_alt,length=4604811>
##contig=<ID=chr8_KI270926v1_alt,length=229282>
##contig=<ID=chr11_KI270927v1_alt,length=218612>
##contig=<ID=chr19_GL949748v2_alt,length=1064304>
##contig=<ID=chr22_KI270928v1_alt,length=176103>
##contig=<ID=chr19_KI270929v1_alt,length=186203>
##contig=<ID=chr19_KI270930v1_alt,length=200773>
##contig=<ID=chr19_KI270931v1_alt,length=170148>
##contig=<ID=chr19_KI270932v1_alt,length=215732>
##contig=<ID=chr19_KI270933v1_alt,length=170537>
##contig=<ID=chr19_GL000209v2_alt,length=177381>
##contig=<ID=chr3_KI270934v1_alt,length=163458>
##contig=<ID=chr6_GL000253v2_alt,length=4677643>
##contig=<ID=chr19_GL949749v2_alt,length=1091841>
##contig=<ID=chr3_KI270935v1_alt,length=197351>
##contig=<ID=chr6_GL000254v2_alt,length=4827813>
##contig=<ID=chr19_GL949750v2_alt,length=1066390>
##contig=<ID=chr3_KI270936v1_alt,length=164170>
##contig=<ID=chr6_GL000255v2_alt,length=4606388>
##contig=<ID=chr19_GL949751v2_alt,length=1002683>
##contig=<ID=chr3_KI270937v1_alt,length=165607>
##contig=<ID=chr6_GL000256v2_alt,length=4929269>
##contig=<ID=chr19_GL949752v1_alt,length=987100>
##contig=<ID=chr6_KI270758v1_alt,length=76752>
##contig=<ID=chr19_GL949753v2_alt,length=796479>
##contig=<ID=chr19_KI270938v1_alt,length=1066800>
##contig=<ID=chrM,length=16569>
##contig=<ID=chrUn_KI270302v1,length=2274>
##contig=<ID=chrUn_KI270304v1,length=2165>
##contig=<ID=chrUn_KI270303v1,length=1942>
##contig=<ID=chrUn_KI270305v1,length=1472>
##contig=<ID=chrUn_KI270322v1,length=21476>
##contig=<ID=chrUn_KI270320v1,length=4416>
##contig=<ID=chrUn_KI270310v1,length=1201>
##contig=<ID=chrUn_KI270316v1,length=1444>
##contig=<ID=chrUn_KI270315v1,length=2276>
##contig=<ID=chrUn_KI270312v1,length=998>
##contig=<ID=chrUn_KI270311v1,length=12399>
##contig=<ID=chrUn_KI270317v1,length=37690>
##contig=<ID=chrUn_KI270412v1,length=1179>
##contig=<ID=chrUn_KI270411v1,length=2646>
##contig=<ID=chrUn_KI270414v1,length=2489>
##contig=<ID=chrUn_KI270419v1,length=1029>
##contig=<ID=chrUn_KI270418v1,length=2145>
##contig=<ID=chrUn_KI270420v1,length=2321>
##contig=<ID=chrUn_KI270424v1,length=2140>
##contig=<ID=chrUn_KI270417v1,length=2043>
##contig=<ID=chrUn_KI270422v1,length=1445>
##contig=<ID=chrUn_KI270423v1,length=981>
##contig=<ID=chrUn_KI270425v1,length=1884>
##contig=<ID=chrUn_KI270429v1,length=1361>
##contig=<ID=chrUn_KI270442v1,length=392061>
##contig=<ID=chrUn_KI270466v1,length=1233>
##contig=<ID=chrUn_KI270465v1,length=1774>
##contig=<ID=chrUn_KI270467v1,length=3920>
##contig=<ID=chrUn_KI270435v1,length=92983>
##contig=<ID=chrUn_KI270438v1,length=112505>
##contig=<ID=chrUn_KI270468v1,length=4055>
##contig=<ID=chrUn_KI270510v1,length=2415>
##contig=<ID=chrUn_KI270509v1,length=2318>
##contig=<ID=chrUn_KI270518v1,length=2186>
##contig=<ID=chrUn_KI270508v1,length=1951>
##contig=<ID=chrUn_KI270516v1,length=1300>
##contig=<ID=chrUn_KI270512v1,length=22689>
##contig=<ID=chrUn_KI270519v1,length=138126>
##contig=<ID=chrUn_KI270522v1,length=5674>
##contig=<ID=chrUn_KI270511v1,length=8127>
##contig=<ID=chrUn_KI270515v1,length=6361>
##contig=<ID=chrUn_KI270507v1,length=5353>
##contig=<ID=chrUn_KI270517v1,length=3253>
##contig=<ID=chrUn_KI270529v1,length=1899>
##contig=<ID=chrUn_KI270528v1,length=2983>
##contig=<ID=chrUn_KI270530v1,length=2168>
##contig=<ID=chrUn_KI270539v1,length=993>
##contig=<ID=chrUn_KI270538v1,length=91309>
##contig=<ID=chrUn_KI270544v1,length=1202>
##contig=<ID=chrUn_KI270548v1,length=1599>
##contig=<ID=chrUn_KI270583v1,length=1400>
##contig=<ID=chrUn_KI270587v1,length=2969>
##contig=<ID=chrUn_KI270580v1,length=1553>
##contig=<ID=chrUn_KI270581v1,length=7046>
##contig=<ID=chrUn_KI270579v1,length=31033>
##contig=<ID=chrUn_KI270589v1,length=44474>
##contig=<ID=chrUn_KI270590v1,length=4685>
##contig=<ID=chrUn_KI270584v1,length=4513>
##contig=<ID=chrUn_KI270582v1,length=6504>
##contig=<ID=chrUn_KI270588v1,length=6158>
##contig=<ID=chrUn_KI270593v1,length=3041>
##contig=<ID=chrUn_KI270591v1,length=5796>
##contig=<ID=chrUn_KI270330v1,length=1652>
##contig=<ID=chrUn_KI270329v1,length=1040>
##contig=<ID=chrUn_KI270334v1,length=1368>
##contig=<ID=chrUn_KI270333v1,length=2699>
##contig=<ID=chrUn_KI270335v1,length=1048>
##contig=<ID=chrUn_KI270338v1,length=1428>
##contig=<ID=chrUn_KI270340v1,length=1428>
##contig=<ID=chrUn_KI270336v1,length=1026>
##contig=<ID=chrUn_KI270337v1,length=1121>
##contig=<ID=chrUn_KI270363v1,length=1803>
##contig=<ID=chrUn_KI270364v1,length=2855>
##contig=<ID=chrUn_KI270362v1,length=3530>
##contig=<ID=chrUn_KI270366v1,length=8320>
##contig=<ID=chrUn_KI270378v1,length=1048>
##contig=<ID=chrUn_KI270379v1,length=1045>
##contig=<ID=chrUn_KI270389v1,length=1298>
##contig=<ID=chrUn_KI270390v1,length=2387>
##contig=<ID=chrUn_KI270387v1,length=1537>
##contig=<ID=chrUn_KI270395v1,length=1143>
##contig=<ID=chrUn_KI270396v1,length=1880>
##contig=<ID=chrUn_KI270388v1,length=1216>
##contig=<ID=chrUn_KI270394v1,length=970>
##contig=<ID=chrUn_KI270386v1,length=1788>
##contig=<ID=chrUn_KI270391v1,length=1484>
##contig=<ID=chrUn_KI270383v1,length=1750>
##contig=<ID=chrUn_KI270393v1,length=1308>
##contig=<ID=chrUn_KI270384v1,length=1658>
##contig=<ID=chrUn_KI270392v1,length=971>
##contig=<ID=chrUn_KI270381v1,length=1930>
##contig=<ID=chrUn_KI270385v1,length=990>
##contig=<ID=chrUn_KI270382v1,length=4215>
##contig=<ID=chrUn_KI270376v1,length=1136>
##contig=<ID=chrUn_KI270374v1,length=2656>
##contig=<ID=chrUn_KI270372v1,length=1650>
##contig=<ID=chrUn_KI270373v1,length=1451>
##contig=<ID=chrUn_KI270375v1,length=2378>
##contig=<ID=chrUn_KI270371v1,length=2805>
##contig=<ID=chrUn_KI270448v1,length=7992>
##contig=<ID=chrUn_KI270521v1,length=7642>
##contig=<ID=chrUn_GL000195v1,length=182896>
##contig=<ID=chrUn_GL000219v1,length=179198>
##contig=<ID=chrUn_GL000220v1,length=161802>
##contig=<ID=chrUn_GL000224v1,length=179693>
##contig=<ID=chrUn_KI270741v1,length=157432>
##contig=<ID=chrUn_GL000226v1,length=15008>
##contig=<ID=chrUn_GL000213v1,length=164239>
##contig=<ID=chrUn_KI270743v1,length=210658>
##contig=<ID=chrUn_KI270744v1,length=168472>
##contig=<ID=chrUn_KI270745v1,length=41891>
##contig=<ID=chrUn_KI270746v1,length=66486>
##contig=<ID=chrUn_KI270747v1,length=198735>
##contig=<ID=chrUn_KI270748v1,length=93321>
##contig=<ID=chrUn_KI270749v1,length=158759>
##contig=<ID=chrUn_KI270750v1,length=148850>
##contig=<ID=chrUn_KI270751v1,length=150742>
##contig=<ID=chrUn_KI270752v1,length=27745>
##contig=<ID=chrUn_KI270753v1,length=62944>
##contig=<ID=chrUn_KI270754v1,length=40191>
##contig=<ID=chrUn_KI270755v1,length=36723>
##contig=<ID=chrUn_KI270756v1,length=79590>
##contig=<ID=chrUn_KI270757v1,length=71251>
##contig=<ID=chrUn_GL000214v1,length=137718>
##contig=<ID=chrUn_KI270742v1,length=186739>
##contig=<ID=chrUn_GL000216v2,length=176608>
##contig=<ID=chrUn_GL000218v1,length=161147>
##contig=<ID=chrX,length=156040895>
##contig=<ID=chrY,length=57227415>
##contig=<ID=chrY_KI270740v1_random,length=37240>
##INFO=<ID=OLD_MULTIALLELIC,Number=1,Type=String,Description="Original chr:pos:ref:alt encoding">
##INFO=<ID=OLD_VARIANT,Number=.,Type=String,Description="Original chr:pos:ref:alt encoding">
##SnpEffVersion="4.2 (build 2015-12-05), by Pablo Cingolani"
##SnpEffCmd="SnpEff  -no REGULATION -no UTR_3_PRIME -no UTR_3_DELETED -no UTR_5_DELETED -no TRANSCRIPT -filterInterval /mnt/scratch/local/jobs/91321526-e99c-4c50-ad32-79d38ac43f7f/mnt/preload/v2.0.13/hg38/RUO_P3B_exon_targets_hg38_01082018.bed -no-intergenic -no-downstream GRCh38.82 /mnt/scratch/local/jobs/91321526-e99c-4c50-ad32-79d38ac43f7f/mnt/scratch_W0/Generated0.NormalizeInternal.INDEL/uniq/25_cfDNA_AVENIO/variants.vcf "
##INFO=<ID=ANN,Number=.,Type=String,Description="Functional annotations: 'Allele | Annotation | Annotation_Impact | Gene_Name | Gene_ID | Feature_Type | Feature_ID | Transcript_BioType | Rank | HGVS.c | HGVS.p | cDNA.pos / cDNA.length | CDS.pos / CDS.length | AA.pos / AA.length | Distance | ERRORS / WARNINGS / INFO'">
##INFO=<ID=LOF,Number=.,Type=String,Description="Predicted loss of function effects for this variant. Format: 'Gene_Name | Gene_ID | Number_of_transcripts_in_gene | Percent_of_transcripts_affected'">
##INFO=<ID=NMD,Number=.,Type=String,Description="Predicted nonsense mediated decay effects for this variant. Format: 'Gene_Name | Gene_ID | Number_of_transcripts_in_gene | Percent_of_transcripts_affected'">
##SnpSiftVersion="SnpSift 4.2 (build 2015-12-05), by Pablo Cingolani"
##SnpSiftCmd="SnpSift filter '(((exists ANN) & ((ANN[0].EFFECT != 'upstream_gene_variant' & ANN[0].EFFECT != '5_prime_UTR_variant')) & (na WHITELIST)) | (ANN[0].GENE = 'UGT1A1') | (ANN[0].GENE = 'TERT') | ((exists ANN) & (exists WHITELIST) & (AF >= 0.001) & (exists INDEL)) | ((exists ANN) & (exists WHITELIST) & (na INDEL)))' /mnt/scratch/local/jobs/91321526-e99c-4c50-ad32-79d38ac43f7f/mnt/scratch_W0/Generated0.FilterEffect.INDEL/transcriptAnnotationFilter/25_cfDNA_AVENIO/variants.vcf"
##FILTER=<ID=SnpSift,Description="SnpSift 4.2 (build 2015-12-05), by Pablo Cingolani, Expression used: (((exists ANN) & ((ANN[0].EFFECT != 'upstream_gene_variant' & ANN[0].EFFECT != '5_prime_UTR_variant')) & (na WHITELIST)) | (ANN[0].GENE = 'UGT1A1') | (ANN[0].GENE = 'TERT') | ((exists ANN) & (exists WHITELIST) & (AF >= 0.001) & (exists INDEL)) | ((exists ANN) & (exists WHITELIST) & (na INDEL)))">
##INFO=<ID=OLD_CLUMPED,Number=1,Type=String,Description="Original chr:pos:ref:alt encoding">
##SnpSiftCmd="SnpSift annotate /mnt/scratch/local/jobs/91321526-e99c-4c50-ad32-79d38ac43f7f/mnt/preload/v2.0.13/hg38/RUO_default_annotations_02182018.vcf.gz /mnt/scratch/local/jobs/91321526-e99c-4c50-ad32-79d38ac43f7f/mnt/scratch_W0/Generated0.AnnotateCustom.INDEL/skip/25_cfDNA_AVENIO/variants.vcf"
##INFO=<ID=EXAC_AF_EAS,Number=1,Type=Float,Description="Allele frequency in the EAS population in EXAC">
##INFO=<ID=KG_EAS_AF,Number=1,Type=Float,Description="Allele frequency in the EAS population in KG">
##INFO=<ID=IN_DBSNP,Number=0,Type=Flag,Description="IN_DBSNP">
##INFO=<ID=IN_TCGA,Number=0,Type=Flag,Description="IN_TCGA">
##INFO=<ID=EXAC_AF_NFE,Number=1,Type=Float,Description="Allele frequency in the NFE population in EXAC">
##INFO=<ID=TCGA_CANCER_COUNTS,Number=1,Type=String,Description="TCGA_CANCER_COUNTS">
##INFO=<ID=EXAC_AF,Number=1,Type=Float,Description="Allele frequency in EXAC r1">
##INFO=<ID=EXAC_AF_AMR,Number=1,Type=Float,Description="Allele frequency in the AMR population in EXAC">
##INFO=<ID=TCGA_COUNT,Number=1,Type=Integer,Description="Number of times variant appears in TCGA v9">
##INFO=<ID=DBSNP_AQ,Number=.,Type=Integer,Description="Alignment quality in DBSNP. 1=unique mapping, 2=non-unique, 3=many matches">
##INFO=<ID=COSMIC_COUNT_SOMATIC,Number=1,Type=Integer,Description="Number of confirmed somatic samples in COSMIC">
##INFO=<ID=KG_SAS_AF,Number=1,Type=Float,Description="Allele frequency in the SAS population in KG">
##INFO=<ID=COSMIC_PRIMARY_SITE_COUNTS,Number=1,Type=String,Description="COSMIC_PRIMARY_SITE_COUNTS">
##INFO=<ID=DBSNP_AF,Number=.,Type=Float,Description="Allele frequency in DBSNP v150">
##INFO=<ID=COSMIC_SITE_COUNT,Number=.,Type=Integer,Description="Comma separated number of times that this variant appears in COSMIC per primary site. Index of primary sites is as follows: adrenal_gland=0,autonomic_ganglia=1,biliary_tract=2,bone=3,breast=4,central_nervous_system=5,cervix=6,endometrium=7,eye=8,fallopian_tube=9,gastrointestinal_tract=10,genital_tract=11,haematopoietic_and_lymphoid_tissue=12,kidney=13,large_intestine=14,liver=15,lung=16,meninges=17,NS=18,oesophagus=19,ovary=20,pancreas=21,paratesticular_tissues=22,parathyroid=23,penis=24,pericardium=25,peritoneum=26,pituitary=27,placenta=28,pleura=29,prostate=30,retroperitoneum=31,salivary_gland=32,skin=33,small_intestine=34,soft_tissue=35,stomach=36,testis=37,thymus=38,thyroid=39,upper_aerodigestive_tract=40,urinary_tract=41,vagina=42,vulva=43">
##INFO=<ID=DBSNP_COMMON,Number=.,Type=Integer,Description="Common variant in DBSNP">
##INFO=<ID=DBSNP_ID,Number=.,Type=String,Description="DBSNP id">
##INFO=<ID=EXAC_AF_SAS,Number=1,Type=Float,Description="Allele frequency in the SAS population in EXAC">
##INFO=<ID=EXAC_AF_AFR,Number=1,Type=Float,Description="Allele frequency in the AFR population in EXAC">
##INFO=<ID=COSMIC_COUNT,Number=1,Type=Integer,Description="Number of samples in COSMIC">
##INFO=<ID=SVTYPE,Number=1,Type=String,Description="Type of structural variant">
##INFO=<ID=COSMIC_SITE_COUNT_SOMATIC,Number=.,Type=Integer,Description="Comma separated number of times that this somatic variant appears in COSMIC per primary site. Index of primary sites is as follows: adrenal_gland=0,autonomic_ganglia=1,biliary_tract=2,bone=3,breast=4,central_nervous_system=5,cervix=6,endometrium=7,eye=8,fallopian_tube=9,gastrointestinal_tract=10,genital_tract=11,haematopoietic_and_lymphoid_tissue=12,kidney=13,large_intestine=14,liver=15,lung=16,meninges=17,NS=18,oesophagus=19,ovary=20,pancreas=21,paratesticular_tissues=22,parathyroid=23,penis=24,pericardium=25,peritoneum=26,pituitary=27,placenta=28,pleura=29,prostate=30,retroperitoneum=31,salivary_gland=32,skin=33,small_intestine=34,soft_tissue=35,stomach=36,testis=37,thymus=38,thyroid=39,upper_aerodigestive_tract=40,urinary_tract=41,vagina=42,vulva=43">
##INFO=<ID=KG_AMR_AF,Number=1,Type=Float,Description="Allele frequency in the AMR population in KG">
##INFO=<ID=IN_KG,Number=0,Type=Flag,Description="IN_KG">
##INFO=<ID=KG_EUR_AF,Number=1,Type=Float,Description="Allele frequency in the EUR population in KG">
##INFO=<ID=EXAC_AF_FIN,Number=1,Type=Float,Description="Allele frequency in the FIN population in EXAC">
##INFO=<ID=KG_AF,Number=1,Type=Float,Description="Allele frequency in KG phase_3_v5b">
##INFO=<ID=END,Number=1,Type=Integer,Description="End position of the variant described in this record">
##INFO=<ID=EXAC_AF_OTH,Number=1,Type=Float,Description="Allele frequency in the OTH population in EXAC">
##INFO=<ID=KG_AFR_AF,Number=1,Type=Float,Description="Allele frequency in the AFR population in KG">
##INFO=<ID=COSMIC_ID,Number=.,Type=String,Description="Corresponding ids in COSMIC v83">
##INFO=<ID=TCGA_TYPE_COUNTS,Number=.,Type=Integer,Description="Comma separated number of times that this variant appears in TCGA per cancer type. Index of cancer types is as follows: LAML=0,ACC=1,BLCA=2,LGG=3,BRCA=4,CESC=5,CHOL=6,COAD=7,ESCA=8,GBM=9,HNSC=10,KICH=11,KIRC=12,KIRP=13,LIHC=14,LUAD=15,LUSC=16,DLBC=17,MESO=18,OV=19,PAAD=20,PCPG=21,PRAD=22,READ=23,SARC=24,SKCM=25,STAD=26,TGCT=27,THYM=28,THCA=29,UCS=30,UCEC=31,UVM=32">
##INFO=<ID=IN_COSMIC,Number=0,Type=Flag,Description="IN_COSMIC">
##INFO=<ID=IN_EXAC,Number=0,Type=Flag,Description="IN_EXAC">
##INFO=<ID=COSMIC_SITES,Number=.,Type=String,Description="COSMIC_SITES">
##INFO=<ID=TCGA_TYPES,Number=.,Type=String,Description="Cancer types associated with this variant in TCGA">
##INFO=<ID=COSMIC_PRIMARY_SITE_SOMATIC_COUNTS,Number=1,Type=String,Description="COSMIC_PRIMARY_SITE_SOMATIC_COUNTS">
##SnpSiftCmd="SnpSift filter '((exists WHITELIST) | !((exists SMID) & ((EXAC_AF > 0.001) | (KG_AF > 0.001) | (DBSNP_COMMON[*] = 1))))' /mnt/scratch/local/jobs/91321526-e99c-4c50-ad32-79d38ac43f7f/mnt/scratch_W0/Generated0.AnnotateDefault.INDEL/filter/25_cfDNA_AVENIO/variants.vcf"
##FILTER=<ID=SnpSift,Description="SnpSift 4.2 (build 2015-12-05), by Pablo Cingolani, Expression used: ((exists WHITELIST) | !((exists SMID) & ((EXAC_AF > 0.001) | (KG_AF > 0.001) | (DBSNP_COMMON[*] = 1))))">
#CHROM	POS	ID	REF	ALT	QUAL	FILTER	INFO	FORMAT	25_cfDNA_AVENIO
chr7	55174776	rs121913438	TTAAGAGAAGCAACATCTC	T	100.0	PASS	AACID=p.Leu747_Pro753delinsSer;AF=0.0228;AF1=0.01;AF2=0.0228;AF3=0.021;ALTDP=35;CDNA=c.2240_2257delTAAGAGAAGCAACATCTC;DP=3497;GENE=EGFR;INDEL;SCORE1=35;SID=25_cfDNA_AVENIO;SS;TRANSCRIPT=ENST00000275493.6;WHITELIST;ANN=T|disruptive_inframe_deletion|MODERATE|EGFR|ENSG00000146648|transcript|ENST00000275493.6|protein_coding|19/28|c.2240_2257delTAAGAGAAGCAACATCTC|p.Leu747_Pro753delinsSer|2417/9821|2240/3633|747/1210||;COSMIC_COUNT=167;COSMIC_COUNT_SOMATIC=40;COSMIC_ID=COSM12370;COSMIC_SITES=lung,prostate,salivary_gland;COSMIC_SITE_COUNT=0,0,0,0,0,0,0,0,0,0,0,0,0,0,0,0,165,0,0,0,0,0,0,0,0,0,0,0,0,0,1,0,1,0,0,0,0,0,0,0,0,0,0,0;COSMIC_SITE_COUNT_SOMATIC=0,0,0,0,0,0,0,0,0,0,0,0,0,0,0,0,40,0,0,0,0,0,0,0,0,0,0,0,0,0,0,0,0,0,0,0,0,0,0,0,0,0,0,0;DBSNP_AQ=1;DBSNP_ID=rs121913438;IN_COSMIC;IN_DBSNP	GT	0/1
